# Supplementary material for: Unveiling sex-based differences in developing propionic acid-induced features in mice as a rodent model of ASD
Source: PeerJ. 2023 Jun 13;11:e15488. doi: 10.7717/peerj.15488 (PMC10274690; doi:10.7717/peerj.15488)
Supplement: Supplemental Information 2 [file peerj-11-15488-s002.xlsx]

## Sheet: results
	IL-6 (pg/ml)	IL-10 (pg/ml)	GABA (pg/ml)	Glu (nmol/ml)	LDH (U/ml)	CK (IU/ml)	GSH (µg/ml)	GST (U/ml)	Catalase (U/ml)	MDA (μmole/ml)
Control Male 1	40.743	2353.5	40.93	18.516	720.725	1357.95	11.195	0.252604	0.00649652	0.406
Control Male 2	34.63	2121.2	42.588	19.7673	1127.23	1078.89	11.195	0.325521	0.00556845	0.406
Control Male 3	35.59	2395.6	48.7754	21.4698	947.051	582.293	11.3924	0.308	0.00696056	0.380128
Control Male 4	39.788	2395.6	45.2632	22.0031	1182.17	597.675	9.49367	0.341146	0.00649652	0.409615
Control Male 5	45.132	2395.6	45.1112	21.4083	1020.4	1353.56	11.0759	0.322917	0.00835267	0.448077
Control Male 6	39.598	2395.6	42.729	20.094	1020.4	968.3	12.3418	0.372396	0.00510441	0.417308
Control Male 7	38.262	2395.6	42.588	19.717	1020.4	968.3	10.1266	0.309896	0.00417633	0.403205
Control Male 8	42.079	2395.6	45.9322	17.684	1020.4	968.3	12.3418	0.348958	0.00881671	0.414103
Control Male 9	34.254	2395.6	33.433	20.1844	1020.4	968.3	11.7089	0.234375	0.00881671	0.403846
Control Male 10	38.897	2712.1	38.531	20.094	1125.03	839.381	11.0759	0.260417	0.00696056	0.367949
Control Male Mean	38.8973	2395.6	42.5881	20.0938	1020.42	968.295	11.1947	0.307623	0.00677494	0.405623
PPA Treated Male 1	86.111	3055.6	47.618	17.384	591.083	806.421	7.91139	0.223958	0.012993	0.373718
PPA Treated Male 2	40.552	2939.4	52.774	14.914	602.069	1021.76	9.49367	0.265625	0.00464037	0.373718
PPA Treated Male 3	21.273	2939.4	43.628	11.235	852.565	2190.74	14.2405	0.205729	0.0116009	0.36
PPA Treated Male 4	38.834	2939.4	48.6538	19.8083	522.965	430.677	6.01266	0.330729	0.0116009	0.383333
PPA Treated Male 5	31.391	2318.2	47.618	18.027	927.275	925.077	9.17722	0.278646	0.0208817	0.326923
PPA Treated Male 6	39.788	3444.4	45.4153	18.859	1010.77	1008.58	12.0253	0.257813	0.00928074	0.34359
PPA Treated Male Mean	42.9915	2939.4	47.6178	16.7045	751.122	1063.88	9.81013	0.260417	0.0118329	0.360214
Control Female 1	35.399	2287.9	46.947	15.738	1164.59	683.371	12.6582	0.320312	0.00928074	0.424
Control Female 2	36.926	2287.9	47.3158	17.684	852.565	465.835	8.5443	0.348958	0.00742459	0.424
Control Female 3	36.735	2287.9	45.3392	17.161	852.6	1027.5	7.91139	0.234375	0.0102088	0.390385
Control Female 4	36.162	2287.9	46.947	13.139	852.6	1027.5	10.1266	0.278646	0.00835267	0.386538
Control Female 5	41.697	2287.9	47.1029	18.877	852.6	1027.5	14.2405	0.210937	0.00696056	0.502564
Control Female 6	43.033	2409.1	48.5017	15.875	637.227	540.544	10.443	0.231771	0.012993	0.403205
Control Female 7	32.345	2267.7	46.947	18.619	813.013	1786.43	10.1266	0.273438	0.0037123	0.425641
Control Female 8	28.009	2186.9	46.947	14.554	795.435	1661.18	11.0759	0.236979	0.00742459	0.421795
Control Female 9	20.209	2287.9	46.477	15.086	852.6	1027.5	10.641	0.367188	0.00742459	0.437179
Control Female Mean	34.5017	2287.9	46.9472	16.3037	852.581	1027.49	10.6408	0.278067	0.00819799	0.423923
PPA Treated Female 1	30.491	2831.7	49.845	22.3724	1241.49	1292.03	8.86076	0.390625	0.0116009	0.289103
PPA Treated Female 2	48.759	2831.7	49.5052	22.6185	652.608	509.781	6.96203	0.276042	0.01	0.397436
PPA Treated Female 3	38.834	2831.7	51.4058	26.133	777.856	591.083	6.96203	0.299479	0.00928074	0.383
PPA Treated Female 4	43.796	3368.8	49.845	23.945	942.656	793.237	17.7215	0.268229	0.00835267	0.375641
PPA Treated Female 5	38.643	2727.3	49.845	22.386	1122.84	964.629	10.1266	0.307292	0.0106729	0.395513
PPA Treated Female 6	47.232	2399	48.6234	25.7569	1186.56	718.528	12.6582	0.234375	0.00835267	0.459615
PPA Treated Female Mean	41.2925	2831.7	49.8449	23.8686	987.335	811.548	10.5485	0.296007	0.00970998	0.383385

## Sheet: gut microbiota
		Staphylococus and/or Bacilli (Gram positive cocci/rod or Gram negative rod)	Enterobacteriacea (Gram negative rod, lactose fermenters)	Gram-positive/Gram-negativeve rod and cocci	Clostridium botulinum Gram-positive, rod-shaped	Moraxella spp
Control Male 1	day 1	++-++	-	-	-	+
	day 2	++	-	-	-	-
	day 3	++	-	-	-	++
Control Male 2	day 1	-	-	-	-	++++
	day 2	-	-	-	-	+++++
	day 3	-	-	-	-	+++++
Injected Male 1	day 1	-	-	+++	-	-
	day 2	-	-	++	-	-
	day 3	-	-	-	-	-
Injected Male 6	day 1	+++	+	-	-	-
	day 2	++++	+	-	-	-
	day 3	++	+	-	-	-
Control Female 1	day 1	++	-	-	-	+++
	day 2	++	-	-	-	-
	day 3	+	-	-	-	++
Control Female 3	day 1	-	-	-	-	-
	day 2	-	-	-	-	-
	day 3	-	-	-	-	-
Injected Female 1	day 1	++++	++++	++	-	++
	day 2	+++	-	++	-	+++
	day 3	+++	+++	++	-	+++
Injected Female 3	day 1	++	-	+++	++	-
	day 2	+++	-	++	++	-
	day 3	++	-	-	-	-

## Sheet: behavior studies
	Fear and anxiety reflex					Motor voltage measurement by wheels
	Total latency time (La)	Number of intertrial crossing (Ic)	Number of crossing during light and sound stimulus (St)	Number of reinforced crossing during the shock (Re)	Number of no crossing during the shock (Tr)
Control Male	117	45	1	22	2	4
Control Male	96	50	3	24	2	3
Control Male	101	52	2	22	2	2
Control Male	119	61	2	24	3	5
Control Male	117	69	3	21	2	4
Control Male	111	79	2	19	3	4
PPA Treated Male	134	46	0	25	2	3
PPA Treated Male	144	44	1	15	4	3
PPA Treated Male	132	58	0	29	3	2
PPA Treated Male	135	51	1	23	3	4
PPA Treated Male	139	59	0	15	3	3
PPA Treated Male	130	55	1	22	4	2
Control female	99	44	2	14	3	2
Control female	102	45	2	12	3	4
Control female	99	55	2	15	2	3
Control female	104	54	1	11	4	3
Control female	100	70	3	11	3	3
Control female	88	66	1	10	2	4
PPA Treated Female	128	45	1	19	4	2
PPA Treated Female	112	41	1	19	3	2
PPA Treated Female	122	55	1	19	2	2
PPA Treated Female	123	60	2	18	5	3
PPA Treated Female	124	43	1	23	4	2
PPA Treated Female	126	55	2	14	4	3

## Sheet: Locomotory behavior
	Number of Squares crossed	Wall rear	rear	wash	Locomotion Duration (sec)	Immobility Duration (sec)
Control Male	210.4 (169 – 243)	20.5 (15 – 22)	6 (0 – 14)	5 (5 – 25)	202 (173 – 268)	98 (41 – 127)
PPA Treated Male	305 (182 – 310) **	29 (21 – 31) **	8 (3 – 13) *	11 (5 – 15)	284 (262 – 300) **	26 (9 – 39) *
Control female	190.5 (113-198)	19 (11-21)	7 (0-11)	4 (10 – 25)	199 (178-203)	77 (55– 80)
PPA Treated Female	289 (188 – 310) *	26 (21 – 36) *	9 (1 – 14) *	13 (4 – 19)	263 (254 – 282) *	33 (11 – 44) *
